# Supplementary material for: Photosensitivity of Different Nanodiamond–PMO Nanoparticles in Two-Photon-Excited Photodynamic Therapy
Source: Life (Basel). 2022 Dec 7;12(12):2044. doi: 10.3390/life12122044 (PMC9781408; doi:10.3390/life12122044)
Supplement: Supplementary file 1 [file life-12-02044-s001.zip]

Archive with 1 entries (1 files):
- life-2072240-supplementary.pdf
